# Supplementary material for: Ubiquitin Conjugating Enzyme E2 H (UBE2H) Is Linked to Poor Outcomes and Metastasis in Lung Adenocarcinoma
Source: Biology (Basel). 2021 Apr 28;10(5):378. doi: 10.3390/biology10050378 (PMC8146699; doi:10.3390/biology10050378)
Supplement: Supplementary file 1 [file biology-10-00378-s001.zip]

Archive with 1 entries (1 files):
- biology-1165306-supplementary.xlsx
