# Supplementary material for: Ubiquitin Conjugating Enzyme E2 H (UBE2H) Is Linked to Poor Outcomes and Metastasis in Lung Adenocarcinoma
Source: Biology (Basel). 2021 Apr 28;10(5):378. doi: 10.3390/biology10050378 (PMC8146699; doi:10.3390/biology10050378)
Supplement: Supplementary file 1 [file biology-10-00378-s001.zip › biology-1165306-supplementary.xlsx]

## Sheet: Sheet1
			Table S1. The full list of genes with significant changes.
gene_id	Protein stable ID	Gene description	Gene name	NCBI gene ID	FPKM_malig_lung_value_standardize	FPKM_malig_pleura_value_standardize
ENSG00000002586	ENSP00000479999	CD99 molecule (Xg blood group) [Source:HGNC Symbol;Acc:HGNC:7082]	CD99	4267	-0.174564	-0.256404
ENSG00000006125	ENSP00000487324	adaptor related protein complex 2 beta 1 subunit [Source:HGNC Symbol;Acc:HGNC:563]	AP2B1	163	-0.173057	-0.250832
ENSG00000007372	ENSP00000480026	paired box 6 [Source:HGNC Symbol;Acc:HGNC:8620]	PAX6	5080	-0.126175	-0.264603
ENSG00000010361	ENSP00000470155	fuzzy planar cell polarity protein [Source:HGNC Symbol;Acc:HGNC:26219]	FUZ	80199	-0.148121	-0.278905
ENSG00000011304	ENSP00000486218	polypyrimidine tract binding protein 1 [Source:HGNC Symbol;Acc:HGNC:9583]	PTBP1	5725	-0.173875	-0.252345
ENSG00000025293	-	PHD finger protein 20 [Source:HGNC Symbol;Acc:HGNC:16098]	PHF20	51230	-0.1427	-0.277999
ENSG00000028839	ENSP00000478795	TATA-box binding protein like 1 [Source:HGNC Symbol;Acc:HGNC:11589]	TBPL1	9519	-0.00658428	-0.20646
ENSG00000035681	-	neutral sphingomyelinase activation associated factor [Source:HGNC Symbol;Acc:HGNC:8017]	NSMAF	8439	-0.167541	-0.250673
ENSG00000036054	-	TBC1 domain family member 23 [Source:HGNC Symbol;Acc:HGNC:25622]	TBC1D23	55773	-0.149606	-0.284824
ENSG00000047410	ENSP00000483425	translocated promoter region, nuclear basket protein [Source:HGNC Symbol;Acc:HGNC:12017]	TPR	7175	-0.168848	-0.212697
ENSG00000064225	ENSP00000480884	ST3 beta-galactoside alpha-2,3-sialyltransferase 6 [Source:HGNC Symbol;Acc:HGNC:18080]	ST3GAL6	10402	-0.152071	-0.284068
ENSG00000064601	-	cathepsin A [Source:HGNC Symbol;Acc:HGNC:9251]	CTSA	5476	-0.155763	-0.0761907
ENSG00000065809	ENSP00000418120	family with sequence similarity 107 member B [Source:HGNC Symbol;Acc:HGNC:23726]	FAM107B	83641	-0.172162	-0.256801
ENSG00000066855	ENSP00000391502	mitochondrial fission regulator 1 [Source:HGNC Symbol;Acc:HGNC:29510]	MTFR1	9650	-0.067935	-0.25977
ENSG00000066923	ENSP00000477973	stromal antigen 3 [Source:HGNC Symbol;Acc:HGNC:11356]	STAG3	10734	-0.124444	-0.265127
ENSG00000068366	ENSP00000339787	acyl-CoA synthetase long-chain family member 4 [Source:HGNC Symbol;Acc:HGNC:3571]	ACSL4	2182	-0.173983	-0.251655
ENSG00000070756	ENSP00000430716	poly(A) binding protein cytoplasmic 1 [Source:HGNC Symbol;Acc:HGNC:8554]	PABPC1	26986	-0.159897	-0.205849
ENSG00000071054	ENSP00000487176	mitogen-activated protein kinase kinase kinase kinase 4 [Source:HGNC Symbol;Acc:HGNC:6866]	MAP4K4	9448	-0.168699	-0.246333
ENSG00000072778	ENSP00000438689	acyl-CoA dehydrogenase, very long chain [Source:HGNC Symbol;Acc:HGNC:92]	ACADVL	37	-0.15357	-0.285888
ENSG00000075239	-	acetyl-CoA acetyltransferase 1 [Source:HGNC Symbol;Acc:HGNC:93]	ACAT1	38	-0.146269	-0.287347
ENSG00000077380	-	dynein cytoplasmic 1 intermediate chain 2 [Source:HGNC Symbol;Acc:HGNC:2964]	DYNC1I2	1781	-0.173085	-0.253632
ENSG00000079819	ENSP00000486691	erythrocyte membrane protein band 4.1 like 2 [Source:HGNC Symbol;Acc:HGNC:3379]	EPB41L2	2037	-0.169268	-0.246365
ENSG00000080824	ENSP00000489370	heat shock protein 90 alpha family class A member 1 [Source:HGNC Symbol;Acc:HGNC:5253]	HSP90AA1	3320	-0.151804	-0.186083
ENSG00000081189	-	myocyte enhancer factor 2C [Source:HGNC Symbol;Acc:HGNC:6996]	MEF2C	4208	-0.138869	-0.284662
ENSG00000081721	-	dual specificity phosphatase 12 [Source:HGNC Symbol;Acc:HGNC:3067]	DUSP12	11266	-0.174564	-0.25384
ENSG00000083097	ENSP00000237163	dopey family member 1 [Source:HGNC Symbol;Acc:HGNC:21194]	DOPEY1	23033	-0.117556	0.0993866
ENSG00000085511	-	mitogen-activated protein kinase kinase kinase 4 [Source:HGNC Symbol;Acc:HGNC:6856]	MAP3K4	4216	-0.174564	-0.258154
ENSG00000087086	ENSP00000366525	ferritin light chain [Source:HGNC Symbol;Acc:HGNC:3999]	FTL	2512	-0.130772	0.0119507
ENSG00000087087	-	serrate, RNA effector molecule [Source:HGNC Symbol;Acc:HGNC:24101]	SRRT	51593	-0.162775	-0.189586
ENSG00000091527	ENSP00000421495	CDV3 homolog [Source:HGNC Symbol;Acc:HGNC:26928]	CDV3	55573	-0.173203	-0.246178
ENSG00000091972	ENSP00000419816	CD200 molecule [Source:HGNC Symbol;Acc:HGNC:7203]	CD200	4345	-0.169873	-0.252892
ENSG00000091986	-	coiled-coil domain containing 80 [Source:HGNC Symbol;Acc:HGNC:30649]	CCDC80	151887	-0.164003	-0.0957091
ENSG00000092020	ENSP00000451416	protein phosphatase 2 regulatory subunit B''gamma [Source:HGNC Symbol;Acc:HGNC:17485]	PPP2R3C	55012	-0.166656	-0.23475
ENSG00000092199	ENSP00000451187	heterogeneous nuclear ribonucleoprotein C (C1/C2) [Source:HGNC Symbol;Acc:HGNC:5035]	HNRNPC	3183	-0.166044	-0.225917
ENSG00000092531	ENSP00000486335	synaptosome associated protein 23 [Source:HGNC Symbol;Acc:HGNC:11131]	SNAP23	8773	-0.138846	-0.287347
ENSG00000100023	-	peptidylprolyl isomerase like 2 [Source:HGNC Symbol;Acc:HGNC:9261]	PPIL2	23759	-0.0621729	-0.247316
ENSG00000100097	-	galectin 1 [Source:HGNC Symbol;Acc:HGNC:6561]	LGALS1	3956	-0.174564	-0.241341
ENSG00000100100	ENSP00000415608	phosphoinositide-3-kinase interacting protein 1 [Source:HGNC Symbol;Acc:HGNC:24942]	PIK3IP1	113791	-0.123992	-0.271445
ENSG00000100218	ENSP00000385567	radial spoke head 14 homolog [Source:HGNC Symbol;Acc:HGNC:13437]	RSPH14	27156	-0.174564	-0.256384
ENSG00000100316	-	ribosomal protein L3 [Source:HGNC Symbol;Acc:HGNC:10332]	RPL3	6122	-0.152844	-0.204546
ENSG00000100325	ENSP00000437570	activating signal cointegrator 1 complex subunit 2 [Source:HGNC Symbol;Acc:HGNC:24103]	ASCC2	84164	-0.0937957	-0.287347
ENSG00000100393	-	E1A binding protein p300 [Source:HGNC Symbol;Acc:HGNC:3373]	EP300	2033	-0.150894	-0.286611
ENSG00000100600	-	legumain [Source:HGNC Symbol;Acc:HGNC:9472]	LGMN	5641	-0.172519	-0.227862
ENSG00000100644	ENSP00000437955	hypoxia inducible factor 1 alpha subunit [Source:HGNC Symbol;Acc:HGNC:4910]	HIF1A	3091	-0.164393	-0.222227
ENSG00000100802	-	chromosome 14 open reading frame 93 [Source:HGNC Symbol;Acc:HGNC:20162]	C14orf93	60686	-0.149124	-0.278463
ENSG00000102466	-	fibroblast growth factor 14 [Source:HGNC Symbol;Acc:HGNC:3671]	FGF14	2259	-0.0520123	-0.251043
ENSG00000103047	-	transport and golgi organization 6 homolog [Source:HGNC Symbol;Acc:HGNC:25749]	TANGO6	79613	-0.146307	-0.286671
ENSG00000103121	ENSP00000487053	C-X9-C motif containing 2 [Source:HGNC Symbol;Acc:HGNC:24447]	CMC2	56942	-0.170444	-0.258396
ENSG00000103148	ENSP00000483814	NPR3 like, GATOR1 complex subunit [Source:HGNC Symbol;Acc:HGNC:14124]	NPRL3	8131	-0.136552	-0.163019
ENSG00000103811	-	cathepsin H [Source:HGNC Symbol;Acc:HGNC:2535]	CTSH	1512	-0.153843	-0.278968
ENSG00000104133	ENSP00000453227	SPG11, spatacsin vesicle trafficking associated [Source:HGNC Symbol;Acc:HGNC:11226]	SPG11	80208	-0.151909	-0.192321
ENSG00000104419	ENSP00000437443	N-myc downstream regulated 1 [Source:HGNC Symbol;Acc:HGNC:7679]	NDRG1	10397	-0.16719	-0.244839
ENSG00000104765	-	BCL2 interacting protein 3 like [Source:HGNC Symbol;Acc:HGNC:1085]	BNIP3L	665	-0.142957	-0.088728
ENSG00000105186	ENSP00000304292	ankyrin repeat domain 27 [Source:HGNC Symbol;Acc:HGNC:25310]	ANKRD27	84079	-0.153964	-0.283327
ENSG00000105289	-	tight junction protein 3 [Source:HGNC Symbol;Acc:HGNC:11829]	TJP3	27134	-0.174564	-0.240329
ENSG00000105372	ENSP00000472660	ribosomal protein S19 [Source:HGNC Symbol;Acc:HGNC:10402]	RPS19	6223	-0.173345	-0.225949
ENSG00000105402	-	NSF attachment protein alpha [Source:HGNC Symbol;Acc:HGNC:7641]	NAPA	8775	-0.165946	-0.246671
ENSG00000105640	-	ribosomal protein L18a [Source:HGNC Symbol;Acc:HGNC:10311]	RPL18A	6142	-0.174564	-0.243888
ENSG00000105700	ENSP00000438903	KxDL motif containing 1 [Source:HGNC Symbol;Acc:HGNC:28420]	KXD1	79036	-0.174564	-0.254705
ENSG00000105982	ENSP00000376499	ring finger protein 32 [Source:HGNC Symbol;Acc:HGNC:17118]	RNF32	140545	-0.141623	-0.278311
ENSG00000106397	-	procollagen-lysine,2-oxoglutarate 5-dioxygenase 3 [Source:HGNC Symbol;Acc:HGNC:9083]	PLOD3	8985	-0.158072	-0.211634
ENSG00000107736	ENSP00000381789	cadherin related 23 [Source:HGNC Symbol;Acc:HGNC:13733]	CDH23	64072	-0.171399	-0.241948
ENSG00000107742	ENSP00000439445	SPARC/osteonectin, cwcv and kazal like domains proteoglycan 2 [Source:HGNC Symbol;Acc:HGNC:13564]	SPOCK2	9806	-0.1489	-0.287347
ENSG00000108298	-	ribosomal protein L19 [Source:HGNC Symbol;Acc:HGNC:10312]	RPL19	6143	-0.156272	-0.176397
ENSG00000108424	ENSP00000462243	karyopherin subunit beta 1 [Source:HGNC Symbol;Acc:HGNC:6400]	KPNB1	3837	-0.171487	-0.2553
ENSG00000108474	-	phosphatidylinositol glycan anchor biosynthesis class L [Source:HGNC Symbol;Acc:HGNC:8966]	PIGL	9487	-0.144348	-0.287347
ENSG00000108578	-	bleomycin hydrolase [Source:HGNC Symbol;Acc:HGNC:1059]	BLMH	642	-0.0734417	-0.287347
ENSG00000108821	ENSP00000460459	collagen type I alpha 1 chain [Source:HGNC Symbol;Acc:HGNC:2197]	COL1A1	1277	-0.161739	0.023195
ENSG00000109083	ENSP00000484842	intraflagellar transport 20 [Source:HGNC Symbol;Acc:HGNC:30989]	IFT20	90410	-0.142682	-0.274496
ENSG00000109475	-	ribosomal protein L34 [Source:HGNC Symbol;Acc:HGNC:10340]	RPL34	6164	-0.174564	-0.247665
ENSG00000109771	ENSP00000421244	LRP2 binding protein [Source:HGNC Symbol;Acc:HGNC:25434]	LRP2BP	55805	-0.0639656	-0.247872
ENSG00000110077	ENSP00000392770	membrane spanning 4-domains A6A [Source:HGNC Symbol;Acc:HGNC:13375]	MS4A6A	64231	-0.174564	-0.223643
ENSG00000110880	ENSP00000394496	coronin 1C [Source:HGNC Symbol;Acc:HGNC:2254]	CORO1C	23603	-0.172623	-0.242469
ENSG00000111203	-	integrin alpha FG-GAP repeat containing 2 [Source:HGNC Symbol;Acc:HGNC:30879]	ITFG2	100507424	-0.166488	-0.161914
ENSG00000111325	-	2-oxoglutarate and iron dependent oxygenase domain containing 2 [Source:HGNC Symbol;Acc:HGNC:25823]	OGFOD2	79676	-0.169536	-0.232414
ENSG00000111615	-	KRR1, small subunit processome component homolog [Source:HGNC Symbol;Acc:HGNC:5176]	KRR1	11103	-0.0652089	0.806929
ENSG00000111670	ENSP00000450413	N-acetylglucosamine-1-phosphate transferase alpha and beta subunits [Source:HGNC Symbol;Acc:HGNC:29670]	GNPTAB	79158	-0.146926	-0.2821
ENSG00000112237	ENSP00000487040	cyclin C [Source:HGNC Symbol;Acc:HGNC:1581]	CCNC	892	-0.142949	-0.277835
ENSG00000113083	ENSP00000492324	lysyl oxidase [Source:HGNC Symbol;Acc:HGNC:6664]	LOX	4015	-0.16719	-0.233487
ENSG00000113108	ENSP00000351389	amyloid beta precursor protein binding family B member 3 [Source:HGNC Symbol;Acc:HGNC:20708]	APBB3	10307	-0.154487	-0.276623
ENSG00000113140	ENSP00000429152	secreted protein acidic and cysteine rich [Source:HGNC Symbol;Acc:HGNC:11219]	SPARC	6678	-0.164324	-0.0501858
ENSG00000113328	ENSP00000377506	cyclin G1 [Source:HGNC Symbol;Acc:HGNC:1592]	CCNG1	900	-0.151739	-0.287347
ENSG00000113407	ENSP00000486068	threonyl-tRNA synthetase [Source:HGNC Symbol;Acc:HGNC:11572]	TARS	6897	-0.174564	-0.223594
ENSG00000113593	ENSP00000444496	peptidylprolyl isomerase domain and WD repeat containing 1 [Source:HGNC Symbol;Acc:HGNC:28954]	PPWD1	23398	-0.174564	-0.257462
ENSG00000113621	ENSP00000351157	thioredoxin domain containing 15 [Source:HGNC Symbol;Acc:HGNC:20652]	TXNDC15	79770	-0.174564	-0.238291
ENSG00000114978	-	MOB kinase activator 1A [Source:HGNC Symbol;Acc:HGNC:16015]	MOB1A	55233	-0.124283	-0.274272
ENSG00000115053	-	nucleolin [Source:HGNC Symbol;Acc:HGNC:7667]	NCL	4691	-0.170997	-0.245255
ENSG00000115414	ENSP00000352696	fibronectin 1 [Source:HGNC Symbol;Acc:HGNC:3778]	FN1	2335	-0.146567	-0.094687
ENSG00000115594	ENSP00000390349	interleukin 1 receptor type 1 [Source:HGNC Symbol;Acc:HGNC:5993]	IL1R1	3554	-0.171341	-0.251735
ENSG00000115841	ENSP00000392977	regulator of microtubule dynamics 2 [Source:HGNC Symbol;Acc:HGNC:26567]	RMDN2	151393	-0.174564	-0.258671
ENSG00000117616	ENSP00000391510	arginine and serine rich protein 1 [Source:HGNC Symbol;Acc:HGNC:25234]	RSRP1	57035	-0.147807	-0.28178
ENSG00000118515	ENSP00000436470	serum/glucocorticoid regulated kinase 1 [Source:HGNC Symbol;Acc:HGNC:10810]	SGK1	6446	-0.153121	-0.28132
ENSG00000118785	ENSP00000477824	secreted phosphoprotein 1 [Source:HGNC Symbol;Acc:HGNC:11255]	SPP1	6696	-0.174564	-0.232798
ENSG00000118855	ENSP00000376560	major facilitator superfamily domain containing 1 [Source:HGNC Symbol;Acc:HGNC:25874]	MFSD1	64747	-0.136519	0.092911
ENSG00000119655	ENSP00000450887	NPC intracellular cholesterol transporter 2 [Source:HGNC Symbol;Acc:HGNC:14537]	NPC2	10577	-0.142494	-0.0834745
ENSG00000119705	ENSP00000478794	SRA stem-loop interacting RNA binding protein [Source:HGNC Symbol;Acc:HGNC:20495]	SLIRP	81892	-0.174564	-0.24726
ENSG00000120008	-	WD repeat domain 11 [Source:HGNC Symbol;Acc:HGNC:13831]	WDR11	55717	-0.102064	-0.287347
ENSG00000120885	ENSP00000429087	clusterin [Source:HGNC Symbol;Acc:HGNC:2095]	CLU	1191	-0.143085	-0.281734
ENSG00000120963	ENSP00000430090	zinc finger protein 706 [Source:HGNC Symbol;Acc:HGNC:24992]	ZNF706	51123	-0.156855	-0.161872
ENSG00000121350	-	pyridine nucleotide-disulphide oxidoreductase domain 1 [Source:HGNC Symbol;Acc:HGNC:26162]	PYROXD1	79912	0.242428	1.58852
ENSG00000122026	-	ribosomal protein L21 [Source:HGNC Symbol;Acc:HGNC:10313]	RPL21	6144	-0.146365	-0.287347
ENSG00000122852	ENSP00000411102	surfactant protein A1 [Source:HGNC Symbol;Acc:HGNC:10798]	SFTPA1	653509	-0.0904463	-0.263925
ENSG00000124172	ENSP00000379019	ATP synthase, H+ transporting, mitochondrial F1 complex, epsilon subunit [Source:HGNC Symbol;Acc:HGNC:838]	ATP5E	514	-0.0763321	-0.262117
ENSG00000124181	-	phospholipase C gamma 1 [Source:HGNC Symbol;Acc:HGNC:9065]	PLCG1	5335	-0.173965	-0.2445
ENSG00000125089	ENSP00000475411	SH3 domain and tetratricopeptide repeats 1 [Source:HGNC Symbol;Acc:HGNC:26009]	SH3TC1	54436	-0.154366	-0.282928
ENSG00000125741	ENSP00000442839	OPA3, outer mitochondrial membrane lipid metabolism regulator [Source:HGNC Symbol;Acc:HGNC:8142]	OPA3	80207	-0.170486	-0.258587
ENSG00000125952	ENSP00000480127	MYC associated factor X [Source:HGNC Symbol;Acc:HGNC:6913]	MAX	4149	-0.174564	-0.247189
ENSG00000127564	-	protein kinase, membrane associated tyrosine/threonine 1 [Source:HGNC Symbol;Acc:HGNC:29650]	PKMYT1	9088	-0.0237221	0.356898
ENSG00000127914	ENSP00000480807	A-kinase anchoring protein 9 [Source:HGNC Symbol;Acc:HGNC:379]	AKAP9	10142	-0.147745	-0.280083
ENSG00000128595	ENSP00000417973	calumenin [Source:HGNC Symbol;Acc:HGNC:1458]	CALU	813	-0.168391	-0.230409
ENSG00000128694	ENSP00000429385	O-sialoglycoprotein endopeptidase like 1 [Source:HGNC Symbol;Acc:HGNC:23075]	OSGEPL1	64172	-0.12904	-0.279542
ENSG00000129422	-	microtubule associated scaffold protein 1 [Source:HGNC Symbol;Acc:HGNC:29789]	MTUS1	57509	-0.146596	-0.286
ENSG00000130816	ENSP00000345739	DNA methyltransferase 1 [Source:HGNC Symbol;Acc:HGNC:2976]	DNMT1	1786	0.0557309	-0.252229
ENSG00000132199	ENSP00000373072	enolase superfamily member 1 [Source:HGNC Symbol;Acc:HGNC:30365]	ENOSF1	55556	-0.169881	-0.229035
ENSG00000132376	ENSP00000459029	inositol polyphosphate-5-phosphatase K [Source:HGNC Symbol;Acc:HGNC:33882]	INPP5K	51763	-0.147984	-0.285387
ENSG00000133110	ENSP00000437953	periostin [Source:HGNC Symbol;Acc:HGNC:16953]	POSTN	10631	-0.159481	-0.200217
ENSG00000133816	ENSP00000433818	microtubule associated monooxygenase, calponin and LIM domain containing 2 [Source:HGNC Symbol;Acc:HGNC:24693]	MICAL2	9645	-0.174564	-0.220156
ENSG00000133858	-	zinc finger C3H1-type containing [Source:HGNC Symbol;Acc:HGNC:28328]	ZFC3H1	196441	-0.163578	-0.0684695
ENSG00000134291	-	transmembrane protein 106C [Source:HGNC Symbol;Acc:HGNC:28775]	TMEM106C	79022	-0.170577	-0.257069
ENSG00000134333	ENSP00000486249	lactate dehydrogenase A [Source:HGNC Symbol;Acc:HGNC:6535]	LDHA	3939	-0.163486	-0.172756
ENSG00000134470	ENSP00000369312	interleukin 15 receptor subunit alpha [Source:HGNC Symbol;Acc:HGNC:5978]	IL15RA	3601	-0.11619	-0.269384
ENSG00000135164	-	cyclin D binding myb like transcription factor 1 [Source:HGNC Symbol;Acc:HGNC:14603]	DMTF1	9988	0.0396729	-0.137184
ENSG00000135365	-	PHD finger protein 21A [Source:HGNC Symbol;Acc:HGNC:24156]	PHF21A	51317	-0.154778	-0.287347
ENSG00000135951	-	testis specific 10 [Source:HGNC Symbol;Acc:HGNC:14927]	TSGA10	80705	-0.174564	-0.245034
ENSG00000136237	ENSP00000479340	Rap guanine nucleotide exchange factor 5 [Source:HGNC Symbol;Acc:HGNC:16862]	RAPGEF5	9771	-0.124054	-0.287347
ENSG00000136536	ENSP00000442992	membrane associated ring-CH-type finger 7 [Source:HGNC Symbol;Acc:HGNC:17393]	MARCH7	64844	2.34508	1.13453
ENSG00000136731	-	UDP-glucose glycoprotein glucosyltransferase 1 [Source:HGNC Symbol;Acc:HGNC:15663]	UGGT1	56886	-0.173828	-0.244279
ENSG00000137288	ENSP00000363331	ubiquinol-cytochrome c reductase complex assembly factor 2 [Source:HGNC Symbol;Acc:HGNC:21237]	UQCC2	84300	-0.0131633	-0.186782
ENSG00000138434	ENSP00000387420	sperm specific antigen 2 [Source:HGNC Symbol;Acc:HGNC:11319]	SSFA2	6744	-0.150226	-0.281908
ENSG00000139190	-	vesicle associated membrane protein 1 [Source:HGNC Symbol;Acc:HGNC:12642]	VAMP1	6843	-0.151789	-0.279978
ENSG00000139220	ENSP00000327416	PTPRF interacting protein alpha 2 [Source:HGNC Symbol;Acc:HGNC:9246]	PPFIA2	8499	-0.151317	-0.27982
ENSG00000139351	ENSP00000376655	synaptonemal complex protein 3 [Source:HGNC Symbol;Acc:HGNC:18130]	SYCP3	50511	-0.14025	-0.287347
ENSG00000139644	ENSP00000389277	transmembrane BAX inhibitor motif containing 6 [Source:HGNC Symbol;Acc:HGNC:11723]	TMBIM6	7009	-0.170535	-0.240733
ENSG00000140398	-	nei like DNA glycosylase 1 [Source:HGNC Symbol;Acc:HGNC:18448]	NEIL1	79661	-0.118287	-0.274254
ENSG00000140521	-	DNA polymerase gamma, catalytic subunit [Source:HGNC Symbol;Acc:HGNC:9179]	POLG	5428	-0.162772	-0.183905
ENSG00000140575	-	IQ motif containing GTPase activating protein 1 [Source:HGNC Symbol;Acc:HGNC:6110]	IQGAP1	8826	-0.162065	-0.204349
ENSG00000141027	ENSP00000268712	nuclear receptor corepressor 1 [Source:HGNC Symbol;Acc:HGNC:7672]	NCOR1	9611	-0.136185	-0.27941
ENSG00000141338	ENSP00000481467	ATP binding cassette subfamily A member 8 [Source:HGNC Symbol;Acc:HGNC:38]	ABCA8	10351	-0.162228	-0.236635
ENSG00000141551	-	casein kinase 1 delta [Source:HGNC Symbol;Acc:HGNC:2452]	CSNK1D	1453	-0.147472	-0.0649797
ENSG00000142798	-	heparan sulfate proteoglycan 2 [Source:HGNC Symbol;Acc:HGNC:5273]	HSPG2	3339	-0.170027	-0.235005
ENSG00000143761	ENSP00000440005	ADP ribosylation factor 1 [Source:HGNC Symbol;Acc:HGNC:652]	ARF1	375	-0.16958	-0.258691
ENSG00000144230	ENSP00000442982	G protein-coupled receptor 17 [Source:HGNC Symbol;Acc:HGNC:4471]	GPR17	2840	-0.153512	-0.282895
ENSG00000144366	-	GULP, engulfment adaptor PTB domain containing 1 [Source:HGNC Symbol;Acc:HGNC:18649]	GULP1	51454	-0.150235	-0.287347
ENSG00000144381	ENSP00000340019	heat shock protein family D (Hsp60) member 1 [Source:HGNC Symbol;Acc:HGNC:5261]	HSPD1	3329	-0.174564	-0.223667
ENSG00000146049	ENSP00000274766	kidney associated antigen 1 [Source:HGNC Symbol;Acc:HGNC:21031]	KAAG1	353219	-0.0726144	-0.280584
ENSG00000148158	-	sorting nexin family member 30 [Source:HGNC Symbol;Acc:HGNC:23685]	SNX30	401548	-0.132643	-0.283831
ENSG00000149257	ENSP00000436306	serpin family H member 1 [Source:HGNC Symbol;Acc:HGNC:1546]	SERPINH1	871	-0.173221	-0.255632
ENSG00000149273	ENSP00000437105	ribosomal protein S3 [Source:HGNC Symbol;Acc:HGNC:10420]	RPS3	6188	-0.158248	-0.122935
ENSG00000149292	-	tetratricopeptide repeat domain 12 [Source:HGNC Symbol;Acc:HGNC:23700]	TTC12	54970	-0.154018	-0.287347
ENSG00000149554	ENSP00000388648	checkpoint kinase 1 [Source:HGNC Symbol;Acc:HGNC:1925]	CHEK1	1111	-0.148994	-0.278769
ENSG00000151665	ENSP00000410361	phosphatidylinositol glycan anchor biosynthesis class F [Source:HGNC Symbol;Acc:HGNC:8962]	PIGF	5281	1.41239	5.27394
ENSG00000152700	-	secretion associated Ras related GTPase 1B [Source:HGNC Symbol;Acc:HGNC:10535]	SAR1B	51128	-0.0990736	-0.0322506
ENSG00000153113	ENSP00000379158	calpastatin [Source:HGNC Symbol;Acc:HGNC:1515]	CAST	831	-0.122816	-0.262565
ENSG00000153827	ENSP00000342442	thyroid hormone receptor interactor 12 [Source:HGNC Symbol;Acc:HGNC:12306]	TRIP12	9320	-0.173612	-0.257022
ENSG00000154025	ENSP00000401875	solute carrier family 5 member 10 [Source:HGNC Symbol;Acc:HGNC:23155]	SLC5A10	125206	-0.0615635	-0.220968
ENSG00000154096	-	Thy-1 cell surface antigen [Source:HGNC Symbol;Acc:HGNC:11801]	THY1	7070	-0.174564	-0.246122
ENSG00000154553	ENSP00000486107	PDZ and LIM domain 3 [Source:HGNC Symbol;Acc:HGNC:20767]	PDLIM3	27295	-0.17049	-0.257344
ENSG00000154928	-	EPH receptor B1 [Source:HGNC Symbol;Acc:HGNC:3392]	EPHB1	2047	-0.17348	-0.24978
ENSG00000155438	-	nucleolar protein interacting with the FHA domain of MKI67 [Source:HGNC Symbol;Acc:HGNC:17838]	NIFK	84365	-0.174564	-0.235122
ENSG00000155729	-	potassium channel tetramerization domain containing 18 [Source:HGNC Symbol;Acc:HGNC:26446]	KCTD18	130535	-0.171792	-0.257307
ENSG00000156113	ENSP00000346321	potassium calcium-activated channel subfamily M alpha 1 [Source:HGNC Symbol;Acc:HGNC:6284]	KCNMA1	3778	-0.171589	-0.258597
ENSG00000156261	ENSP00000442730	chaperonin containing TCP1 subunit 8 [Source:HGNC Symbol;Acc:HGNC:1623]	CCT8	10694	-0.173064	-0.25156
ENSG00000156928	-	mitochondrial assembly of ribosomal large subunit 1 [Source:HGNC Symbol;Acc:HGNC:21721]	MALSU1	115416	-0.162954	-0.213654
ENSG00000157734	-	sorting nexin 22 [Source:HGNC Symbol;Acc:HGNC:16315]	SNX22	79856	0.257453	1.44658
ENSG00000158062	ENSP00000363334	UBX domain protein 11 [Source:HGNC Symbol;Acc:HGNC:30600]	UBXN11	91544	-0.152435	-0.206771
ENSG00000158467	-	adenosylhomocysteinase like 2 [Source:HGNC Symbol;Acc:HGNC:22204]	AHCYL2	23382	0.0123331	-0.196523
ENSG00000158525	ENSP00000417886	carboxypeptidase A5 [Source:HGNC Symbol;Acc:HGNC:15722]	CPA5	93979	-0.174564	-0.257422
ENSG00000160111	-	C3 and PZP like, alpha-2-macroglobulin domain containing 8 [Source:HGNC Symbol;Acc:HGNC:23228]	CPAMD8	27151	-0.153217	-0.284526
ENSG00000160613	ENSP00000441944	proprotein convertase subtilisin/kexin type 7 [Source:HGNC Symbol;Acc:HGNC:8748]	PCSK7	9159	0.259158	1.39348
ENSG00000160789	ENSP00000292304	lamin A/C [Source:HGNC Symbol;Acc:HGNC:6636]	LMNA	4000	-0.165739	-0.231443
ENSG00000160818	-	G-patch domain containing 4 [Source:HGNC Symbol;Acc:HGNC:25982]	GPATCH4	54865	-0.0371855	-0.210233
ENSG00000161016	-	ribosomal protein L8 [Source:HGNC Symbol;Acc:HGNC:10368]	RPL8	6132	-0.167473	-0.253598
ENSG00000161960	-	eukaryotic translation initiation factor 4A1 [Source:HGNC Symbol;Acc:HGNC:3282]	EIF4A1	1973	-0.173371	-0.25101
ENSG00000162066	-	amidohydrolase domain containing 2 [Source:HGNC Symbol;Acc:HGNC:24262]	AMDHD2	51005	-0.155111	-0.283246
ENSG00000162526	ENSP00000362634	testis specific serine kinase 3 [Source:HGNC Symbol;Acc:HGNC:15473]	TSSK3	81629	-0.104716	-0.253527
ENSG00000162585	ENSP00000383710	Fanconi anemia core complex associated protein 20 [Source:HGNC Symbol;Acc:HGNC:26428]	FAAP20	199990	-0.00526771	-0.2281
ENSG00000162613	ENSP00000402630	far upstream element binding protein 1 [Source:HGNC Symbol;Acc:HGNC:4004]	FUBP1	8880	-0.168585	-0.222534
ENSG00000162896	-	polymeric immunoglobulin receptor [Source:HGNC Symbol;Acc:HGNC:8968]	PIGR	5284	-0.133295	-0.287347
ENSG00000163291	ENSP00000420848	progestin and adipoQ receptor family member 3 [Source:HGNC Symbol;Acc:HGNC:30130]	PAQR3	152559	0.203186	1.14508
ENSG00000163430	-	follistatin like 1 [Source:HGNC Symbol;Acc:HGNC:3972]	FSTL1	11167	-0.173428	-0.240078
ENSG00000163681	ENSP00000295952	sarcolemma associated protein [Source:HGNC Symbol;Acc:HGNC:16643]	SLMAP	7871	-0.173762	-0.222229
ENSG00000163938	-	G protein nucleolar 3 [Source:HGNC Symbol;Acc:HGNC:29931]	GNL3	26354	-0.171897	-0.251237
ENSG00000163950	ENSP00000417359	stem-loop binding protein [Source:HGNC Symbol;Acc:HGNC:10904]	SLBP	7884	-0.174564	-0.259479
ENSG00000164163	-	ATP binding cassette subfamily E member 1 [Source:HGNC Symbol;Acc:HGNC:69]	ABCE1	6059	-0.173261	-0.24515
ENSG00000164253	-	WD repeat domain 41 [Source:HGNC Symbol;Acc:HGNC:25601]	WDR41	55255	-0.0514733	-0.271195
ENSG00000164674	ENSP00000483936	synaptotagmin like 3 [Source:HGNC Symbol;Acc:HGNC:15587]	SYTL3	94120	-0.173133	-0.240174
ENSG00000164692	ENSP00000477719	collagen type I alpha 2 chain [Source:HGNC Symbol;Acc:HGNC:2198]	COL1A2	1278	-0.164956	-0.113971
ENSG00000164733	ENSP00000432408	cathepsin B [Source:HGNC Symbol;Acc:HGNC:2527]	CTSB	1508	-0.164722	-0.141162
ENSG00000164932	ENSP00000430399	collagen triple helix repeat containing 1 [Source:HGNC Symbol;Acc:HGNC:18831]	CTHRC1	115908	-0.174564	-0.235949
ENSG00000164941	-	integrator complex subunit 8 [Source:HGNC Symbol;Acc:HGNC:26048]	INTS8	55656	-0.159574	-0.20774
ENSG00000165629	-	ATP synthase, H+ transporting, mitochondrial F1 complex, gamma polypeptide 1 [Source:HGNC Symbol;Acc:HGNC:833]	ATP5C1	509	-0.174564	-0.254881
ENSG00000165669	-	family with sequence similarity 204 member A [Source:HGNC Symbol;Acc:HGNC:25794]	FAM204A	63877	-0.174395	-0.25176
ENSG00000165810	-	butyrophilin like 9 [Source:HGNC Symbol;Acc:HGNC:24176]	BTNL9	153579	-0.141503	-0.287347
ENSG00000166226	-	chaperonin containing TCP1 subunit 2 [Source:HGNC Symbol;Acc:HGNC:1615]	CCT2	10576	-0.174564	-0.245516
ENSG00000166292	-	transmembrane protein 100 [Source:HGNC Symbol;Acc:HGNC:25607]	TMEM100	55273	-0.147902	-0.287347
ENSG00000166669	ENSP00000348799	activating transcription factor 7 interacting protein 2 [Source:HGNC Symbol;Acc:HGNC:20397]	ATF7IP2	80063	-0.149258	-0.284301
ENSG00000166947	ENSP00000481226	erythrocyte membrane protein band 4.2 [Source:HGNC Symbol;Acc:HGNC:3381]	EPB42	2038	-0.140535	-0.276798
ENSG00000166974	ENSP00000396074	microtubule associated protein RP/EB family member 2 [Source:HGNC Symbol;Acc:HGNC:6891]	MAPRE2	10982	-0.154978	-0.287347
ENSG00000167202	-	TBC1 domain family member 2B [Source:HGNC Symbol;Acc:HGNC:29183]	TBC1D2B	23102	-0.110622	-0.28593
ENSG00000167468	ENSP00000485000	glutathione peroxidase 4 [Source:HGNC Symbol;Acc:HGNC:4556]	GPX4	2879	-0.171789	-0.258686
ENSG00000167912	-	-	AC090152.1	-	-0.149817	-0.287347
ENSG00000168484	-	surfactant protein C [Source:HGNC Symbol;Acc:HGNC:10802]	SFTPC	6440	0.0869293	-0.287347
ENSG00000168542	ENSP00000315243	collagen type III alpha 1 chain [Source:HGNC Symbol;Acc:HGNC:2201]	COL3A1	1281	-0.170864	-0.0971269
ENSG00000168827	ENSP00000420272	G elongation factor mitochondrial 1 [Source:HGNC Symbol;Acc:HGNC:13780]	GFM1	85476	-0.162068	-0.209006
ENSG00000169018	ENSP00000307298	fem-1 homolog B [Source:HGNC Symbol;Acc:HGNC:3649]	FEM1B	10116	-0.172233	-0.231429
ENSG00000169085	-	chromosome 8 open reading frame 46 [Source:HGNC Symbol;Acc:HGNC:28498]	C8orf46	254778	-0.174564	-0.257856
ENSG00000169402	ENSP00000384766	radial spoke head 10 homolog B2 [Source:HGNC Symbol;Acc:HGNC:34385]	RSPH10B2	728194	-0.169877	-0.256367
ENSG00000169504	-	chloride intracellular channel 4 [Source:HGNC Symbol;Acc:HGNC:13518]	CLIC4	25932	-0.169143	-0.226843
ENSG00000169762	-	transmembrane anterior posterior transformation 1 [Source:HGNC Symbol;Acc:HGNC:26887]	TAPT1	202018	-0.152021	-0.281864
ENSG00000169764	ENSP00000486332	UDP-glucose pyrophosphorylase 2 [Source:HGNC Symbol;Acc:HGNC:12527]	UGP2	7360	-0.151153	-0.276631
ENSG00000170144	-	heterogeneous nuclear ribonucleoprotein A3 [Source:HGNC Symbol;Acc:HGNC:24941]	HNRNPA3	220988	-0.113958	-0.269977
ENSG00000170242	-	ubiquitin specific peptidase 47 [Source:HGNC Symbol;Acc:HGNC:20076]	USP47	55031	-0.0171271	-0.21424
ENSG00000170421	-	keratin 8 [Source:HGNC Symbol;Acc:HGNC:6446]	KRT8	3856	0.127837	1.0582
ENSG00000170545	ENSP00000474930	small cell adhesion glycoprotein [Source:HGNC Symbol;Acc:HGNC:26918]	SMAGP	57228	-0.139588	-0.27855
ENSG00000170584	-	NudC domain containing 2 [Source:HGNC Symbol;Acc:HGNC:30535]	NUDCD2	134492	-0.159628	-0.223115
ENSG00000170653	-	activating transcription factor 7 [Source:HGNC Symbol;Acc:HGNC:792]	ATF7	11016	-0.103223	-0.284849
ENSG00000172167	-	MDM2 binding protein [Source:HGNC Symbol;Acc:HGNC:7417]	MTBP	27085	-0.0863394	-0.287347
ENSG00000172458	ENSP00000480610	interleukin 17D [Source:HGNC Symbol;Acc:HGNC:5984]	IL17D	53342	-0.0300401	-0.220991
ENSG00000172531	ENSP00000438409	protein phosphatase 1 catalytic subunit alpha [Source:HGNC Symbol;Acc:HGNC:9281]	PPP1CA	5499	-0.17329	-0.24629
ENSG00000173113	ENSP00000441279	tRNA methyltransferase 11-2 homolog (S. cerevisiae) [Source:HGNC Symbol;Acc:HGNC:26940]	TRMT112	51504	-0.162246	-0.212115
ENSG00000173482	ENSP00000382933	protein tyrosine phosphatase, receptor type M [Source:HGNC Symbol;Acc:HGNC:9675]	PTPRM	5797	-0.154271	-0.285733
ENSG00000173599	ENSP00000486373	pyruvate carboxylase [Source:HGNC Symbol;Acc:HGNC:8636]	PC	5091	-0.112585	-0.0487304
ENSG00000173638	ENSP00000435780	solute carrier family 19 member 1 [Source:HGNC Symbol;Acc:HGNC:10937]	SLC19A1	6573	0.466085	2.50186
ENSG00000173868	ENSP00000406909	phosphoethanolamine/phosphocholine phosphatase [Source:HGNC Symbol;Acc:HGNC:16815]	PHOSPHO1	162466	-0.167379	-0.238134
ENSG00000173889	-	polyhomeotic homolog 3 [Source:HGNC Symbol;Acc:HGNC:15682]	PHC3	80012	-0.140806	-0.281474
ENSG00000174038	ENSP00000412967	chromosome 9 open reading frame 131 [Source:HGNC Symbol;Acc:HGNC:31418]	C9orf131	138724	-0.141185	-0.28534
ENSG00000175061	-	LRRC75A antisense RNA 1 [Source:HGNC Symbol;Acc:HGNC:28619]	LRRC75A-AS1	125144	-0.165804	-0.244508
ENSG00000175147	-	TMEM51 antisense RNA 1 [Source:HGNC Symbol;Acc:HGNC:26301]	TMEM51-AS1	200197	-0.136805	-0.276635
ENSG00000175309	ENSP00000421810	5-phosphohydroxy-L-lysine phospho-lyase [Source:HGNC Symbol;Acc:HGNC:28249]	PHYKPL	85007	-0.164823	-0.237452
ENSG00000175602	ENSP00000311695	coiled-coil domain containing 85B [Source:HGNC Symbol;Acc:HGNC:24926]	CCDC85B	11007	-0.171241	-0.206463
ENSG00000175899	-	alpha-2-macroglobulin [Source:HGNC Symbol;Acc:HGNC:7]	A2M	2	-0.124708	-0.268848
ENSG00000176142	ENSP00000419068	transmembrane protein 39A [Source:HGNC Symbol;Acc:HGNC:25600]	TMEM39A	55254	-0.0512629	-0.238133
ENSG00000176788	ENSP00000482066	brain abundant membrane attached signal protein 1 [Source:HGNC Symbol;Acc:HGNC:957]	BASP1	10409	-0.165876	-0.16801
ENSG00000176907	ENSP00000319914	chromosome 8 open reading frame 4 [Source:HGNC Symbol;Acc:HGNC:1357]	C8orf4	56892	-0.148703	-0.287347
ENSG00000177300	ENSP00000318113	claudin 22 [Source:HGNC Symbol;Acc:HGNC:2044]	CLDN22	53842	-0.115674	-0.268649
ENSG00000177542	ENSP00000434850	solute carrier family 25 member 22 [Source:HGNC Symbol;Acc:HGNC:19954]	SLC25A22	79751	-0.173136	-0.258688
ENSG00000177699	-	-	AC011944.1	-	-0.112199	-0.280937
ENSG00000180113	ENSP00000443299	tudor domain containing 6 [Source:HGNC Symbol;Acc:HGNC:21339]	TDRD6	221400	-0.168905	-0.252145
ENSG00000180139	-	ACTA2 antisense RNA 1 [Source:HGNC Symbol;Acc:HGNC:45169]	ACTA2-AS1	-	0.506848	2.47964
ENSG00000180817	ENSP00000362329	pyrophosphatase (inorganic) 1 [Source:HGNC Symbol;Acc:HGNC:9226]	PPA1	5464	-0.174564	-0.245956
ENSG00000180901	-	potassium channel tetramerization domain containing 2 [Source:HGNC Symbol;Acc:HGNC:21294]	KCTD2	23510	-0.154108	-0.287347
ENSG00000181523	-	N-sulfoglucosamine sulfohydrolase [Source:HGNC Symbol;Acc:HGNC:10818]	SGSH	6448	-0.174564	-0.237057
ENSG00000181826	ENSP00000424031	RELT like 1 [Source:HGNC Symbol;Acc:HGNC:27379]	RELL1	768211	-0.128201	-0.273074
ENSG00000182185	ENSP00000375101	RAD51 paralog B [Source:HGNC Symbol;Acc:HGNC:9822]	RAD51B	5890	-0.174564	-0.258152
ENSG00000182220	-	ATPase H+ transporting accessory protein 2 [Source:HGNC Symbol;Acc:HGNC:18305]	ATP6AP2	10159	-0.169439	-0.22703
ENSG00000182325	-	F-box and leucine rich repeat protein 6 [Source:HGNC Symbol;Acc:HGNC:13603]	FBXL6	26233	-0.146418	-0.173674
ENSG00000182718	-	annexin A2 [Source:HGNC Symbol;Acc:HGNC:537]	ANXA2	302	-0.149146	-0.16192
ENSG00000183283	ENSP00000412812	DAZ associated protein 2 [Source:HGNC Symbol;Acc:HGNC:2684]	DAZAP2	9802	-0.145008	-0.277241
ENSG00000183628	-	DiGeorge syndrome critical region gene 6 [Source:HGNC Symbol;Acc:HGNC:2846]	DGCR6	8214	-0.139601	-0.279908
ENSG00000183840	ENSP00000477972	G protein-coupled receptor 39 [Source:HGNC Symbol;Acc:HGNC:4496]	GPR39	2863	-0.097186	0.10299
ENSG00000184007	ENSP00000486246	protein tyrosine phosphatase type IVA, member 2 [Source:HGNC Symbol;Acc:HGNC:9635]	PTP4A2	8073	-0.164226	-0.23904
ENSG00000184047	ENSP00000411638	diablo IAP-binding mitochondrial protein [Source:HGNC Symbol;Acc:HGNC:21528]	DIABLO	56616	-0.173104	-0.259353
ENSG00000184060	-	ArfGAP with dual PH domains 2 [Source:HGNC Symbol;Acc:HGNC:16487]	ADAP2	55803	-0.174564	-0.239955
ENSG00000184258	ENSP00000359563	cerebellar degeneration related protein 1 [Source:HGNC Symbol;Acc:HGNC:1798]	CDR1	1038	-0.146998	-0.115641
ENSG00000185013	-	5'-nucleotidase, cytosolic IB [Source:HGNC Symbol;Acc:HGNC:17818]	NT5C1B	93034	-0.168279	-0.223457
ENSG00000185303	ENSP00000492537	surfactant protein A2 [Source:HGNC Symbol;Acc:HGNC:10799]	SFTPA2	729238	-0.078892	-0.266862
ENSG00000185920	ENSP00000399981	patched 1 [Source:HGNC Symbol;Acc:HGNC:9585]	PTCH1	5727	-0.151092	-0.283743
ENSG00000186198	ENSP00000335292	solute carrier family 51 beta subunit [Source:HGNC Symbol;Acc:HGNC:29956]	SLC51B	123264	-0.151729	-0.287347
ENSG00000186591	ENSP00000419750	ubiquitin conjugating enzyme E2 H [Source:HGNC Symbol;Acc:HGNC:12484]	UBE2H	7328	-0.173831	-0.255198
ENSG00000187416	ENSP00000385374	lipoma HMGIC fusion partner-like 3 [Source:HGNC Symbol;Acc:HGNC:6589]	LHFPL3	375612	-0.117391	-0.287347
ENSG00000188283	ENSP00000466246	zinc finger protein 383 [Source:HGNC Symbol;Acc:HGNC:18609]	ZNF383	163087	-0.150645	-0.287347
ENSG00000188687	ENSP00000251768	solute carrier family 4 member 5 [Source:HGNC Symbol;Acc:HGNC:18168]	SLC4A5	57835	-0.171728	-0.258839
ENSG00000188735	-	transmembrane protein 120B [Source:HGNC Symbol;Acc:HGNC:32008]	TMEM120B	144404	-0.0651103	-0.230715
ENSG00000189362	ENSP00000410306	nuclear envelope integral membrane protein 2 [Source:HGNC Symbol;Acc:HGNC:33700]	NEMP2	100131211	-0.142187	-0.276319
ENSG00000196141	ENSP00000482515	spermatogenesis associated serine rich 2 like [Source:HGNC Symbol;Acc:HGNC:24574]	SPATS2L	26010	-0.169536	-0.249064
ENSG00000196712	-	neurofibromin 1 [Source:HGNC Symbol;Acc:HGNC:7765]	NF1	4763	-0.170454	-0.238861
ENSG00000196954	-	caspase 4 [Source:HGNC Symbol;Acc:HGNC:1505]	CASP4	837	-0.154323	-0.28173
ENSG00000197157	-	staphylococcal nuclease and tudor domain containing 1 [Source:HGNC Symbol;Acc:HGNC:30646]	SND1	27044	-0.174557	-0.250963
ENSG00000197852	-	family with sequence similarity 212 member B [Source:HGNC Symbol;Acc:HGNC:28045]	FAM212B	101928718	-0.153031	-0.178261
ENSG00000197965	-	myelin protein zero like 1 [Source:HGNC Symbol;Acc:HGNC:7226]	MPZL1	9019	-0.174564	-0.257714
ENSG00000197969	ENSP00000441840	vacuolar protein sorting 13 homolog A [Source:HGNC Symbol;Acc:HGNC:1908]	VPS13A	23230	-0.154508	-0.284536
ENSG00000198791	ENSP00000487113	CCR4-NOT transcription complex subunit 7 [Source:HGNC Symbol;Acc:HGNC:14101]	CNOT7	29883	-0.102012	-0.258651
ENSG00000198822	ENSP00000407490	glutamate metabotropic receptor 3 [Source:HGNC Symbol;Acc:HGNC:4595]	GRM3	2913	-0.172499	-0.25242
ENSG00000198830	ENSP00000481160	high mobility group nucleosomal binding domain 2 [Source:HGNC Symbol;Acc:HGNC:4986]	HMGN2	3151	-0.170407	-0.240736
ENSG00000203279	-	-	AL590705.1	-	-0.155623	-0.287347
ENSG00000204055	-	-	AL158151.1	-	-0.159836	-0.189885
ENSG00000204380	-	PKP4 antisense RNA 1 [Source:HGNC Symbol;Acc:HGNC:52580]	PKP4-AS1	100129029	-0.15239	-0.284529
ENSG00000205037	-	-	AC134312.1	400553	-0.171064	-0.173313
ENSG00000205277	ENSP00000441929	mucin 12, cell surface associated [Source:HGNC Symbol;Acc:HGNC:7510]	MUC12	10071	-0.174564	-0.2477
ENSG00000206072	ENSP00000485426	serpin family B member 11 (gene/pseudogene) [Source:HGNC Symbol;Acc:HGNC:14221]	SERPINB11	89778	-0.174564	-0.164449
ENSG00000206203	ENSP00000382544	testis specific serine kinase 2 [Source:HGNC Symbol;Acc:HGNC:11401]	TSSK2	23617	-0.163436	-0.225845
ENSG00000206530	ENSP00000419671	cilia and flagella associated protein 44 [Source:HGNC Symbol;Acc:HGNC:25631]	CFAP44	55779	-0.168678	-0.222906
ENSG00000206535	ENSP00000417985	leukemia NUP98 fusion partner 1 [Source:HGNC Symbol;Acc:HGNC:28014]	LNP1	348801	-0.161107	-0.207395
ENSG00000211445	ENSP00000373477	glutathione peroxidase 3 [Source:HGNC Symbol;Acc:HGNC:4555]	GPX3	2878	-0.130064	-0.275246
ENSG00000211679	ENSP00000374857	immunoglobulin lambda constant 3 (Kern-Oz+ marker) [Source:HGNC Symbol;Acc:HGNC:5857]	IGLC3	-	-0.174564	-0.255769
ENSG00000211694	ENSP00000374864	T-cell receptor gamma variable 10 (non-functional) [Source:HGNC Symbol;Acc:HGNC:12285]	TRGV10	-	-0.143794	-0.287347
ENSG00000212952	-	-	BX088651.1	-	-0.145667	-0.287347
ENSG00000215301	ENSP00000486720	DEAD-box helicase 3, X-linked [Source:HGNC Symbol;Acc:HGNC:2745]	DDX3X	1654	-0.170643	-0.258147
ENSG00000218426	-	-	AL590867.2	-	-0.174564	-0.244654
ENSG00000219665	-	-	AC008770.1	101928464	-0.170812	-0.223924
ENSG00000223774	-	-	AL513217.1	-	0.41251	-0.0635382
ENSG00000224101	-	ELMO1 antisense RNA 1 [Source:HGNC Symbol;Acc:HGNC:40765]	ELMO1-AS1	100861514	-0.155545	-0.287347
ENSG00000224215	-	-	AL606469.1	-	-0.154227	-0.287347
ENSG00000224383	-	proline rich 29 [Source:HGNC Symbol;Acc:HGNC:25673]	PRR29	92340	-0.0609972	-0.232193
ENSG00000224407	-	-	AL136988.1	-	0.145421	0.85038
ENSG00000224729	-	PCOLCE antisense RNA 1 [Source:HGNC Symbol;Acc:HGNC:40430]	PCOLCE-AS1	100129845	0.151003	3.10559
ENSG00000224743	-	TEX26 antisense RNA 1 [Source:HGNC Symbol;Acc:HGNC:42784]	TEX26-AS1	100507064	-0.174564	-0.255829
ENSG00000225243	-	-	AL021026.1	-	-0.140383	-0.287347
ENSG00000225670	-	CADM3 antisense RNA 1 [Source:HGNC Symbol;Acc:HGNC:40812]	CADM3-AS1	-	-0.0494073	4.16549
ENSG00000225868	-	-	AC016582.1	100631378	-0.137735	-0.275034
ENSG00000226239	-	-	AL031658.1	-	-0.060091	-0.261606
ENSG00000226252	-	-	AL135960.1	-	-0.148004	-0.284822
ENSG00000226482	-	ADIPOQ antisense RNA 1 [Source:HGNC Symbol;Acc:HGNC:40648]	ADIPOQ-AS1	100874095	-0.174564	-0.19909
ENSG00000227440	-	ATP synthase, H+ transporting, mitochondrial Fo complex subunit C1 (subunit 9) pseudogene 4 [Source:HGNC Symbol;Acc:HGNC:39507]	ATP5G1P4	-	-0.174564	-0.255847
ENSG00000227954	-	TCF21 antisense RNA inducing promoter demethylation [Source:HGNC Symbol;Acc:HGNC:50506]	TARID	100507308	0.719633	-0.265572
ENSG00000228955	-	-	AL591623.2	-	-0.153666	-0.287347
ENSG00000229407	-	-	AL359853.1	-	-0.174564	-0.226986
ENSG00000229867	-	STEAP3 antisense RNA 1 [Source:HGNC Symbol;Acc:HGNC:41053]	STEAP3-AS1	100874111	-0.086125	0.0308441
ENSG00000230224	-	prohibitin pseudogene 9 [Source:HGNC Symbol;Acc:HGNC:39288]	PHBP9	-	-0.131433	-0.287347
ENSG00000230530	-	LIMD1 antisense RNA 1 [Source:HGNC Symbol;Acc:HGNC:44107]	LIMD1-AS1	-	0.899712	0.133336
ENSG00000230638	-	-	AL445933.1	-	-0.148123	-0.28129
ENSG00000230729	-	-	AL160270.1	-	-0.174564	-0.253482
ENSG00000230733	-	-	AC092171.2	-	-0.11334	-0.0746173
ENSG00000231064	-	-	AC234582.1	-	-0.119812	0.440593
ENSG00000231304	-	SGO1 antisense RNA 1 [Source:HGNC Symbol;Acc:HGNC:41081]	SGO1-AS1	101927829	-0.174564	-0.204898
ENSG00000231519	-	-	AC007285.2	-	-0.148359	-0.287347
ENSG00000231748	-	-	AL596223.2	-	-0.174564	-0.234979
ENSG00000231749	-	ABCA9 antisense RNA 1 [Source:HGNC Symbol;Acc:HGNC:39983]	ABCA9-AS1	104355297	-0.154686	-0.287347
ENSG00000231864	-	-	AL807752.3	-	-0.155219	-0.122018
ENSG00000231890	-	DARS antisense RNA 1 [Source:HGNC Symbol;Acc:HGNC:40170]	DARS-AS1	-	-0.157992	-0.214772
ENSG00000232021	-	LEF1 antisense RNA 1 [Source:HGNC Symbol;Acc:HGNC:40339]	LEF1-AS1	641518	-0.170897	-0.239199
ENSG00000232220	-	-	AC008440.2	-	1.11694	4.06173
ENSG00000232354	-	VIPR1 antisense RNA 1 [Source:HGNC Symbol;Acc:HGNC:40610]	VIPR1-AS1	-	0.0849075	-0.269363
ENSG00000232358	-	-	AL050404.1	-	-0.17252	-0.25589
ENSG00000232450	-	-	AL133517.1	-	-0.149479	-0.287347
ENSG00000232748	-	-	AC135050.1	-	-0.13173	-0.136029
ENSG00000232973	-	CYP1B1 antisense RNA 1 [Source:HGNC Symbol;Acc:HGNC:28543]	CYP1B1-AS1	285154	-0.121178	0.428439
ENSG00000233016	-	small nucleolar RNA host gene 7 [Source:HGNC Symbol;Acc:HGNC:28254]	SNHG7	84973	-0.1442	-0.283708
ENSG00000233766	-	-	AC098617.1	-	0.570067	-0.115591
ENSG00000234456	-	MAGI2 antisense RNA 3 [Source:HGNC Symbol;Acc:HGNC:40862]	MAGI2-AS3	100505881	-0.174564	-0.255577
ENSG00000235237	-	-	Z82188.2	-	-0.141323	0.331302
ENSG00000235531	-	MSC antisense RNA 1 [Source:HGNC Symbol;Acc:HGNC:48724]	MSC-AS1	100132891	-0.174564	-0.17598
ENSG00000236083	-	olfactory receptor family 13 subfamily E member 1 pseudogene [Source:HGNC Symbol;Acc:HGNC:15107]	OR13E1P	-	-0.153042	-0.287347
ENSG00000236304	-	-	AP001189.1	107984360	0.0911194	-0.229422
ENSG00000236841	-	-	AC007750.1	-	-0.144638	0.0797586
ENSG00000236861	-	-	AC006378.1	-	-0.145367	-0.287347
ENSG00000236876	-	thymosin beta 4, X-linked pseudogene 1 [Source:HGNC Symbol;Acc:HGNC:11883]	TMSB4XP1	-	0.234572	-0.287347
ENSG00000237036	-	ZEB1 antisense RNA 1 [Source:HGNC Symbol;Acc:HGNC:42354]	ZEB1-AS1	-	-0.129089	-0.277327
ENSG00000237286	-	-	AC004906.1	-	-0.162864	-0.205829
ENSG00000237298	-	TTN antisense RNA 1 [Source:HGNC Symbol;Acc:HGNC:44124]	TTN-AS1	101927055	-0.110252	-0.248212
ENSG00000237586	-	-	AC090192.1	-	-0.152514	-0.287347
ENSG00000237753	-	-	AC079922.2	-	-0.17378	-0.244188
ENSG00000238018	-	-	AC093110.1	-	0.732803	-0.209338
ENSG00000238120	-	long intergenic non-protein coding RNA 1589 [Source:HGNC Symbol;Acc:HGNC:51520]	LINC01589	100506737	-0.155857	-0.287347
ENSG00000238271	-	interferon omega 1 pseudogene 19 [Source:HGNC Symbol;Acc:HGNC:5451]	IFNWP19	-	-0.174564	-0.138172
ENSG00000239306	-	RNA binding motif protein 14 [Source:HGNC Symbol;Acc:HGNC:14219]	RBM14	10432	-0.174564	-0.238684
ENSG00000240344	-	peptidylprolyl isomerase like 3 [Source:HGNC Symbol;Acc:HGNC:9262]	PPIL3	53938	-0.17201	-0.254535
ENSG00000240666	-	MME antisense RNA 1 [Source:HGNC Symbol;Acc:HGNC:40376]	MME-AS1	-	0.193331	-0.287347
ENSG00000241158	-	ADAMTS9 antisense RNA 1 [Source:HGNC Symbol;Acc:HGNC:40625]	ADAMTS9-AS1	101929335	-0.161615	-0.108788
ENSG00000241468	-	ATP synthase, H+ transporting, mitochondrial Fo complex subunit F2 [Source:HGNC Symbol;Acc:HGNC:848]	ATP5J2	9551	-0.174564	-0.259464
ENSG00000242071	-	ribosomal protein L7a pseudogene 6 [Source:HGNC Symbol;Acc:HGNC:19785]	RPL7AP6	-	-0.17139	-0.242113
ENSG00000242396	-	-	AC096536.3	-	0.642037	-0.0986128
ENSG00000243352	-	RNA, 7SL, cytoplasmic 8, pseudogene [Source:HGNC Symbol;Acc:HGNC:10043]	RN7SL8P	-	-0.0900923	-0.287347
ENSG00000243678	-	NME/NM23 nucleoside diphosphate kinase 2 [Source:HGNC Symbol;Acc:HGNC:7850]	NME2	4831	-0.16668	-0.225631
ENSG00000243829	-	-	AC011495.1	-	-0.147699	-0.287347
ENSG00000244280	-	endothelin converting enzyme like 1 pseudogene 2 [Source:HGNC Symbol;Acc:HGNC:14019]	ECEL1P2	347694	-0.108868	-0.287347
ENSG00000245958	-	-	AC093752.1	645513	0.510909	-0.101328
ENSG00000247556	-	OIP5 antisense RNA 1 [Source:HGNC Symbol;Acc:HGNC:43563]	OIP5-AS1	-	-0.170488	-0.252647
ENSG00000248429	-	-	AC098679.1	-	0.0391302	2.32132
ENSG00000248445	-	SEMA6A antisense RNA 1 [Source:HGNC Symbol;Acc:HGNC:51110]	SEMA6A-AS1	-	0.0529682	-0.243345
ENSG00000248690	-	HAS2 antisense RNA 1 [Source:HGNC Symbol;Acc:HGNC:34340]	HAS2-AS1	-	-0.157237	0.220536
ENSG00000249741	-	-	AC093890.2	-	-0.125138	-0.287347
ENSG00000249835	-	VCAN antisense RNA 1 [Source:HGNC Symbol;Acc:HGNC:40163]	VCAN-AS1	105379054	0.0580785	3.62788
ENSG00000250033	-	SLC7A11 antisense RNA 1 [Source:HGNC Symbol;Acc:HGNC:44064]	SLC7A11-AS1	641364	-0.139096	-0.0615232
ENSG00000250910	-	-	AC097467.3	102724776	-0.133997	-0.265087
ENSG00000251165	-	F11 antisense RNA 1 [Source:HGNC Symbol;Acc:HGNC:27725]	F11-AS1	285441	-0.0767725	-0.287347
ENSG00000251188	-	-	AC079140.3	-	-0.146634	-0.287347
ENSG00000251247	ENSP00000491547	zinc finger protein 345 [Source:HGNC Symbol;Acc:HGNC:16367]	ZNF345	25850	-0.146772	-0.287347
ENSG00000253102	-	-	AC004707.1	-	0.373316	3.13404
ENSG00000253549	-	CA3 antisense RNA 1 [Source:HGNC Symbol;Acc:HGNC:51657]	CA3-AS1	100996348	-0.155765	-0.287347
ENSG00000253837	-	-	AC090197.1	100507156	-0.169934	-0.233278
ENSG00000254369	-	HOXA cluster antisense RNA 3 [Source:HGNC Symbol;Acc:HGNC:43748]	HOXA-AS3	100133311	-0.0998535	-0.275376
ENSG00000254528	-	-	AP000757.1	-	1.83464	0.107867
ENSG00000254680	-	-	AC079329.1	-	1.16114	6.8375
ENSG00000255126	-	-	AP003064.1	-	0.00781059	-0.238612
ENSG00000256013	-	-	AC027277.1	-	4.3493	0.749192
ENSG00000256040	-	PAPPA antisense RNA 1 [Source:HGNC Symbol;Acc:HGNC:35152]	PAPPA-AS1	493913	-0.117569	0.252875
ENSG00000256249	-	-	AC026333.3	-	-0.0232498	-0.253125
ENSG00000256508	-	MRGPRF antisense RNA 1 [Source:HGNC Symbol;Acc:HGNC:51140]	MRGPRF-AS1	101928200	-0.160359	-0.0767351
ENSG00000257474	-	-	AC027288.1	-	-0.145324	-0.287347
ENSG00000257607	-	-	AC073957.2	-	0.709217	-0.127548
ENSG00000257764	-	-	AC020656.1	-	18.9122	4.97946
ENSG00000257824	-	-	AC068789.1	-	-0.0896498	0.132548
ENSG00000258168	-	-	AC025569.1	-	-0.101574	-0.282206
ENSG00000258232	-	-	AC125611.3	-	1.17323	9.50481
ENSG00000258377	-	-	AL139099.2	-	0.594203	3.11044
ENSG00000258451	-	-	AL163636.1	-	0.000634285	-0.231113
ENSG00000258725	-	PRC1 antisense RNA 1 [Source:HGNC Symbol;Acc:HGNC:48587]	PRC1-AS1	100507118	-0.147986	-0.0357779
ENSG00000259006	-	-	AC092143.2	-	-0.130703	0.016039
ENSG00000259049	-	-	AL139317.3	-	0.151173	1.08672
ENSG00000259285	-	-	AC025431.1	-	-0.130194	-0.0529687
ENSG00000259583	-	-	AC015712.2	101927751	-0.0510901	3.34667
ENSG00000259661	-	-	AC068831.6	-	0.349388	-0.0171136
ENSG00000259710	-	nuclear transport factor 2 pseudogene 6 [Source:HGNC Symbol;Acc:HGNC:50455]	NUTF2P6	-	-0.126347	-0.287347
ENSG00000261054	-	-	AC036108.2	-	0.438249	-0.111815
ENSG00000261193	-	-	AC134312.4	-	-0.174564	-0.0861881
ENSG00000261731	-	-	AC074050.3	-	-0.148595	-0.287347
ENSG00000261872	-	-	AC002558.2	-	-0.169822	-0.231307
ENSG00000261971	-	MMP25 antisense RNA 1 [Source:HGNC Symbol;Acc:HGNC:51372]	MMP25-AS1	-	-0.0750672	-0.271699
ENSG00000261976	-	-	AC091062.1	-	-0.145717	-0.287347
ENSG00000262619	-	long intergenic non-protein coding RNA 621 [Source:HGNC Symbol;Acc:HGNC:44227]	LINC00621	-	-0.172942	-0.247068
ENSG00000262691	-	-	AC040160.1	-	-0.155924	-0.194881
ENSG00000262732	-	-	AC010401.2	-	-0.160883	-0.161668
ENSG00000263585	-	-	AC145207.4	-	-0.0489669	0.839615
ENSG00000263873	-	-	AP003396.5	-	0.193939	10.1919
ENSG00000264843	-	-	AP001180.4	-	-0.112919	0.0383153
ENSG00000265743	-	-	AC138207.5	-	-0.174564	-0.222759
ENSG00000266208	-	-	AC080112.2	-	-0.0749094	-0.272431
ENSG00000266527	-	-	AC005697.2	-	-0.117528	-0.258687
ENSG00000266933	-	-	AC005775.1	-	0.0105545	0.377038
ENSG00000267026	-	-	AL136084.2	102724684	0.173248	0.943905
ENSG00000267064	-	UXT antisense RNA 1 [Source:HGNC Symbol;Acc:HGNC:49239]	UXT-AS1	100133957	-0.0985821	0.137282
ENSG00000267125	-	-	AC012615.3	-	0.346438	1.62038
ENSG00000267185	-	-	AC067852.4	-	-0.174564	-0.245703
ENSG00000267356	-	-	AC006557.3	-	-0.139233	-0.287347
ENSG00000267396	-	-	AC090236.1	-	0.0741543	-0.262963
ENSG00000267469	-	-	AC005944.1	-	2.55796	1.41016
ENSG00000267484	-	-	AC027319.1	-	0.00378108	0.930427
ENSG00000267670	-	-	AC022098.2	-	-0.155217	-0.287347
ENSG00000267815	-	-	AC008655.1	-	0.173585	-0.133514
ENSG00000268650	-	-	AC005759.1	102725254	-0.154209	-0.287347
ENSG00000268777	-	-	AC020914.2	-	-0.164652	-0.165245
ENSG00000269124	-	-	AC007193.2	-	-0.13843	-0.287347
ENSG00000270412	-	-	AL136084.3	-	-0.139331	0.138172
ENSG00000270670	-	microtubule affinity regulating kinase 2 pseudogene 16 [Source:HGNC Symbol;Acc:HGNC:45171]	MARK2P16	-	-0.0914995	-0.247819
ENSG00000270741	-	PRELI domain containing 3B pseudogene 8 [Source:HGNC Symbol;Acc:HGNC:49070]	PRELID3BP8	-	-0.155841	-0.287347
ENSG00000271537	-	-	AC009220.3	-	-0.141026	-0.287347
ENSG00000271774	-	-	AL109930.1	-	-0.120614	0.120201
ENSG00000272078	-	-	AL139423.1	-	-0.109067	-0.268972
ENSG00000272734	-	ADIRF antisense RNA 1 [Source:HGNC Symbol;Acc:HGNC:45127]	ADIRF-AS1	-	-0.00883615	-0.232309
ENSG00000273008	-	-	AC010864.1	-	-0.174564	-0.257833
ENSG00000273110	-	-	AL162591.3	-	0.376339	0.0178916
ENSG00000274021	-	-	AC024909.3	-	1.21488	0.461551
ENSG00000274415	-	-	AC241644.3	-	2.02805	0.892323
ENSG00000274523	ENSP00000477659	RCC1 like [Source:HGNC Symbol;Acc:HGNC:14948]	RCC1L	81554	-0.160088	-0.155703
ENSG00000275327	-	-	AL354950.2	-	-0.174564	-0.0597359
ENSG00000276185	-	TP53 target 1 conserved region 2 [Source:RFAM;Acc:RF02196]	TP53TG1_2	-	-0.128692	-0.287347
ENSG00000277247	-	-	AC083809.1	-	1.22627	0.0183471
ENSG00000277435	-	-	AC138649.2	-	-0.151724	-0.287347
ENSG00000278177	-	-	AL354811.1	-	-0.16024	0.0838219
ENSG00000278722	-	-	AL445288.1	-	0.197947	-0.222018
ENSG00000279017	-	-	AC098476.1	-	-0.14721	-0.287347
ENSG00000279196	-	-	AC135048.4	-	-0.13354	-0.0437394
ENSG00000279833	-	-	AL031846.2	-	0.175604	-0.192442
ENSG00000280064	-	-	AC130304.1	-	5.33847	1.8575
ENSG00000280435	-	-	AC006058.4	-	-0.133311	-0.270472
ENSG00000281344	-	HELLP associated long non-coding RNA [Source:HGNC Symbol;Acc:HGNC:43984]	HELLPAR	-	-0.161409	-0.0353474
ENSG00000282863	-	-	AC012560.1	-	-0.135334	-0.287347
